# Supplementary material for: Site-Specific Radiolabeling of a Human PD-L1 Nanobody via Maleimide–Cysteine Chemistry
Source: Pharmaceuticals (Basel). 2021 Jun 8;14(6):550. doi: 10.3390/ph14060550 (PMC8228271; doi:10.3390/ph14060550)
Supplement: Supplementary file 1 [file pharmaceuticals-14-00550-s001.zip]

Archive with 1 entries (1 files):
- pharmaceuticals-1222772-supplementary.pdf
